# Supplementary material for: The UFMylation pathway is impaired in Alzheimer’s disease
Source: bioRxiv. 2024 May 26:2024.05.24.595755. Preprint. [Version 1] doi: 10.1101/2024.05.24.595755 (PMC11188091; doi:10.1101/2024.05.24.595755)
Supplement: Supplement 1 [file media-1.zip]

Archive with 1 entries (1 files):
- UFMylation in AD_SuppInfo-20240524.pdf
